# Supplementary material for: Sopele music dataset
Source: Data Brief. 2019 Nov 18;28:104840. doi: 10.1016/j.dib.2019.104840 (PMC6908999; doi:10.1016/j.dib.2019.104840)
Supplement: Multimedia component 1 [file mmc1.zip]

Archive with 173 entries (104 files):
- data/combined_tones/
- data/combined_tones/m0v0/
- data/combined_tones/m0v0/m0v0.wav
- data/combined_tones/m0v1/
- data/combined_tones/m0v1/m0v1.wav
- data/combined_tones/m0v2/
- data/combined_tones/m0v2/m0v2.wav
- data/combined_tones/m0v3/
- data/combined_tones/m0v3/m0v3.wav
- data/combined_tones/m0v4/
- data/combined_tones/m0v4/m0v4.wav
- data/combined_tones/m0v5/
- data/combined_tones/m0v5/m0v5.wav
- data/combined_tones/m1v0/
- data/combined_tones/m1v0/m1v0.wav
- data/combined_tones/m1v1/
- data/combined_tones/m1v1/m1v1.wav
- data/combined_tones/m1v2/
- data/combined_tones/m1v2/m1v2.wav
- data/combined_tones/m1v3/
- data/combined_tones/m1v3/m1v3.wav
- data/combined_tones/m1v4/
- data/combined_tones/m1v4/m1v4.wav
- data/combined_tones/m1v5/
- data/combined_tones/m1v5/m1v5.wav
- data/combined_tones/m2v0/
- data/combined_tones/m2v0/m2v0.wav
- data/combined_tones/m2v1/
- data/combined_tones/m2v1/m2v1.wav
- data/combined_tones/m2v2/
- data/combined_tones/m2v2/m2v2.wav
- data/combined_tones/m2v3/
- data/combined_tones/m2v3/m2v3.wav
- data/combined_tones/m2v4/
- data/combined_tones/m2v4/m2v4.wav
- data/combined_tones/m2v5/
- data/combined_tones/m2v5/m2v5.wav
- data/combined_tones/m3v0/
- data/combined_tones/m3v0/m3v0.wav
- data/combined_tones/m3v1/
- data/combined_tones/m3v1/m3v1.wav
- data/combined_tones/m3v2/
- data/combined_tones/m3v2/m3v2.wav
- data/combined_tones/m3v3/
- data/combined_tones/m3v3/m3v3.wav
- data/combined_tones/m3v4/
- data/combined_tones/m3v4/m3v4.wav
- data/combined_tones/m3v5/
- data/combined_tones/m3v5/m3v5.wav
- data/combined_tones/m4v0/
- data/combined_tones/m4v0/m4v0.wav
- data/combined_tones/m4v1/
- data/combined_tones/m4v1/m4v1.wav
- data/combined_tones/m4v2/
- data/combined_tones/m4v2/m4v2.wav
- data/combined_tones/m4v3/
- data/combined_tones/m4v3/m4v3.wav
- data/combined_tones/m4v4/
- data/combined_tones/m4v4/m4v4.wav
- data/combined_tones/m4v5/
- data/combined_tones/m4v5/m4v5.wav
- data/combined_tones/m5v0/
- data/combined_tones/m5v0/m5v0.wav
- data/combined_tones/m5v1/
- data/combined_tones/m5v1/m5v1.wav
- data/combined_tones/m5v2/
- data/combined_tones/m5v2/m5v2.wav
- data/combined_tones/m5v3/
- data/combined_tones/m5v3/m5v3.wav
- data/combined_tones/m5v4/
- data/combined_tones/m5v4/m5v4.wav
- data/combined_tones/m5v5/
- data/combined_tones/m5v5/m5v5.wav
- data/real_pieces/
- data/real_pieces/combined_sopela/
- data/real_pieces/combined_sopela/Mare_has_been_planting/
- data/real_pieces/combined_sopela/Mare_has_been_planting/Mare_has_been_planting.pdf
- data/real_pieces/combined_sopela/Mare_has_been_planting/Mare_has_been_planting.wav
- data/real_pieces/combined_sopela/Sopela_full_scale/
- data/real_pieces/combined_sopela/Sopela_full_scale/Sopela_full_scale.pdf
- data/real_pieces/combined_sopela/Sopela_full_scale/Sopela_full_scale.wav
- data/real_pieces/combined_sopela/Step_12/
- data/real_pieces/combined_sopela/Step_12/Step_12.pdf
- data/real_pieces/combined_sopela/Step_12/Step_12.wav
- data/real_pieces/great_sopela/
- data/real_pieces/great_sopela/Great_sopela_ascending_scale/
- data/real_pieces/great_sopela/Great_sopela_ascending_scale/Great_sopela_ascending_scale.pdf
- data/real_pieces/great_sopela/Great_sopela_ascending_scale/Great_sopela_ascending_scale.wav
- data/real_pieces/great_sopela/Great_sopela_descending_scale/
- data/real_pieces/great_sopela/Great_sopela_descending_scale/Great_sopela_descending_scale.pdf
- data/real_pieces/great_sopela/Great_sopela_descending_scale/Great_sopela_descending_scale.wav
- data/real_pieces/great_sopela/Great_sopela_full_scale/
- data/real_pieces/great_sopela/Great_sopela_full_scale/Great_sopela_full_scale.pdf
- data/real_pieces/great_sopela/Great_sopela_full_scale/Great_sopela_full_scale.wav
- data/real_pieces/great_sopela/Great_sopela_full_scale_2/
- data/real_pieces/great_sopela/Great_sopela_full_scale_2/Great_sopela_full_scale_2.pdf
- data/real_pieces/great_sopela/Great_sopela_full_scale_2/Great_sopela_full_scale_2.wav
- data/real_pieces/great_sopela/Great_sopela_quick_ascending_scale/
- data/real_pieces/great_sopela/Great_sopela_quick_ascending_scale/Great_sopela_quick_ascending_scale.pdf
- data/real_pieces/great_sopela/Great_sopela_quick_ascending_scale/Great_sopela_quick_ascending_scale.wav
- data/real_pieces/great_sopela/Mare_has_been_planting_great/
- data/real_pieces/great_sopela/Mare_has_been_planting_great/Mare_has_been_planting_great.pdf
- data/real_pieces/great_sopela/Mare_has_been_planting_great/Mare_has_been_planting_great.wav
- data/real_pieces/small_sopela/
- data/real_pieces/small_sopela/Mare_has_been_planting_small/
- data/real_pieces/small_sopela/Mare_has_been_planting_small/Mare_has_been_planting .pdf
- data/real_pieces/small_sopela/Mare_has_been_planting_small/Mare_has_been_planting .wav
- data/real_pieces/small_sopela/Small_sopela_ascending_scale/
- data/real_pieces/small_sopela/Small_sopela_ascending_scale/Small_sopela_ascending_scale.pdf
- data/real_pieces/small_sopela/Small_sopela_ascending_scale/Small_sopela_ascending_scale.wav
- data/real_pieces/small_sopela/Small_sopela_ascending_scale_2/
- data/real_pieces/small_sopela/Small_sopela_ascending_scale_2/Small_sopela_ascending_scale_2.pdf
- data/real_pieces/small_sopela/Small_sopela_ascending_scale_2/Small_sopela_ascending_scale_2.wav
- data/real_pieces/small_sopela/Small_sopela_descending_scale/
- data/real_pieces/small_sopela/Small_sopela_descending_scale/mala0do5.wav
- data/real_pieces/small_sopela/Small_sopela_descending_scale/Small_sopela_descending_scale.pdf
- data/real_pieces/small_sopela/Small_sopela_full_scale/
- data/real_pieces/small_sopela/Small_sopela_full_scale/Small_sopela_full_scale.pdf
- data/real_pieces/small_sopela/Small_sopela_full_scale/Small_sopela_full_scale.wav
- data/real_pieces/small_sopela/Small_sopila_quick_ascending_scale/
- data/real_pieces/small_sopela/Small_sopila_quick_ascending_scale/Small_sopila_quick_ascending_scale.pdf
- data/real_pieces/small_sopela/Small_sopila_quick_ascending_scale/Small_sopila_quick_ascending_scale.wav
- data/single_tones/
- data/single_tones/m0/
- data/single_tones/m0/m0_1.wav
- data/single_tones/m0/m0_2.wav
- data/single_tones/m0/m0_3.wav
- data/single_tones/m0/m0_4.wav
- data/single_tones/m1/
- data/single_tones/m1/m1_1.wav
- data/single_tones/m1/m1_2.wav
- data/single_tones/m1/m1_3.wav
- data/single_tones/m2/
- data/single_tones/m2/m2_1.wav
- data/single_tones/m2/m2_2.wav
- data/single_tones/m2/m2_3.wav
- data/single_tones/m3/
- data/single_tones/m3/m3_1.wav
- data/single_tones/m3/m3_2.wav
- data/single_tones/m3/m3_3.wav
- data/single_tones/m4/
- data/single_tones/m4/m4_1.wav
- data/single_tones/m4/m4_2.wav
- data/single_tones/m4/m4_3.wav
- data/single_tones/m4/m4_4.wav
- data/single_tones/m5/
- data/single_tones/m5/m5_1.wav
- data/single_tones/m5/m5_2.wav
- data/single_tones/m5/m5_3.wav
- data/single_tones/v0/
- data/single_tones/v0/vela0_1.wav
- data/single_tones/v0/vela0_2.wav
- data/single_tones/v0/vela0_3.wav
- data/single_tones/v1/
- data/single_tones/v1/vela1_1.wav
- data/single_tones/v1/vela1_2.wav
- data/single_tones/v1/vela1_3.wav
- data/single_tones/v2/
- data/single_tones/v2/vela2_1.wav
- data/single_tones/v2/vela2_2.wav
- data/single_tones/v2/vela2_3.wav
- data/single_tones/v3/
- data/single_tones/v3/vela3_1.wav
- data/single_tones/v3/vela3_2.wav
- data/single_tones/v3/vela3_3.wav
- data/single_tones/v4/
- data/single_tones/v4/vela4_1.wav
- data/single_tones/v4/vela4_2.wav
- data/single_tones/v4/vela4_3.wav
- data/single_tones/v5/
- data/single_tones/v5/vela5_1.wav
- data/single_tones/v5/vela5_2.wav
- data/single_tones/v5/vela5_3.wav
